# Supplementary material for: Non-Linear Response of Alpha and Beta Diversity of Taxonomic and Functional Groups of Phytoplankton to Environmental Factors in Subtropical Reservoirs
Source: Microorganisms. 2024 Jul 29;12(8):1547. doi: 10.3390/microorganisms12081547 (PMC11356485; doi:10.3390/microorganisms12081547)
Supplement: Supplementary file 1 [file microorganisms-12-01547-s001.zip]

Archive with 1 entries (1 files):
- microorganisms-3044571-supplementary.pdf
